# Supplementary material for: Bacterial Communities Associated with Crude Oil Bioremediation through Composting Approaches with Indigenous Bacterial Isolate
Source: Life (Basel). 2022 Oct 27;12(11):1712. doi: 10.3390/life12111712 (PMC9692929; doi:10.3390/life12111712)
Supplement: Supplementary file 1 [file life-12-01712-s001.zip]

Archive with 1 entries (1 files):
- life-1996132-supplementary.pdf
